# Supplementary material for: Employing Machine Learning-Based QSAR for Targeting Zika Virus NS3 Protease: Molecular Insights and Inhibitor Discovery
Source: Pharmaceuticals (Basel). 2024 Aug 15;17(8):1067. doi: 10.3390/ph17081067 (PMC11359100; doi:10.3390/ph17081067)
Supplement: Supplementary file 1 [file pharmaceuticals-17-01067-s001.zip]

Archive with 1 entries (1 files):
- pharmaceuticals-3132508-supplementary.pdf
